# Supplementary material for: A Computational Model for Nme1Cas9 HNH Activation Driven by Dynamic Interface Engineering at Residues S593 and W596
Source: Biomolecules. 2026 Feb 27;16(3):358. doi: 10.3390/biom16030358 (PMC13024101; doi:10.3390/biom16030358)
Supplement: Supplementary file 1 [file biomolecules-16-00358-s001.zip]

Archive with 1 entries (1 files):
- biomolecules-4117325-supplementary.pdf
